# Supplementary material for: Micro-scale control of oligodendrocyte morphology and myelination by the intellectual disability-linked protein acyltransferase ZDHHC9
Source: eLife. 2025 Oct 1;13:RP97151. doi: 10.7554/eLife.97151 (PMC12488188; doi:10.7554/eLife.97151)
Supplement: Figure 8—source data 1. [file elife-97151-fig8-data1.zip]

Archive with 7 entries (7 files):
- HA-ZDHHC9 Inputs ABE Fig 8A.tif
- MBP Inputs and ABE in vivo Fig 8C.tif
- Myc (MBP Golga-7) Inputs ABE Fig 8A.tif
- Fig 8E ZDHHC9 Input.tif
- Fig 8E MBP Golga7 ABE.tif
- Fig 8E MBP Golga7 input.tif
- Fig 8E ZDHHC9 ABE.tif
