# Supplementary material for: Micro-scale control of oligodendrocyte morphology and myelination by the intellectual disability-linked protein acyltransferase ZDHHC9
Source: eLife. 2025 Oct 1;13:RP97151. doi: 10.7554/eLife.97151 (PMC12488188; doi:10.7554/eLife.97151)
Supplement: Figure 8—figure supplement 1—source data 1. [file elife-97151-fig8-figsupp1-data1.zip]

Archive with 4 entries (4 files):
- Fig S7A MAG ABE.tif
- Fig S7A MAG Inputs.tif
- Fig S7C Cadm4 ABE.tif
- Fig S7C Cadm4 Inputs.tif
